# Supplementary material for: Sensing of endogenous retroviruses-derived RNA by ZBP1 triggers PANoptosis in DNA damage and contributes to toxic side effects of chemotherapy
Source: Cell Death Dis. 2024 Oct 27;15(10):779. doi: 10.1038/s41419-024-07175-7 (PMC11514216; doi:10.1038/s41419-024-07175-7)
Supplement: Supplementary file 2 — Supplementary Table 1 [file 41419_2024_7175_MOESM2_ESM.xlsx]

## Sheet: ERVs expression in MDF cells
Differentiated expressed ERVs in WT MDF cells treated with/out ETO for 16 hrs						related to Fig. 5a
Gene ID	CT_1	CT_2	CT_3	ETO_1	ETO_2	ETO_3
RLTR1B-int	659.7	641.2	682.3	2265.4	2487.6	2368.5
MER63C	96.9	91.7	74.8	465.9	587.1	532.3
RLTR1B	355.6	359.6	386	840.8	973.6	1009
MERVK26-int	129.9	131.2	121.5	461.9	357.4	384.8
RLTR1F_Mm	48.4	34.9	36.5	139	146.5	133.6
IAPEY3-int	156.7	146.8	137.4	279.9	305.5	317.4
RLTR44-int	88.6	88.1	63.6	209.9	203.7	187
ERVB5_1-I_MM-int	120.6	108.2	105.6	258.9	216.1	261.9
IAPEy-int	52.6	58.7	51.4	134	155.9	153.9
RLTR44D	15.5	12.8	16.8	101	81	55.6
RMER6-int	81.4	75.2	71	162	169.4	165.7
RLTR46A	4.1	1.8	0.9	35	39.5	31
RLTR44E	14.4	13.8	13.1	43	73.8	54.5
MLT2B5	29.9	43.1	48.6	108	115.3	86.6
L1M3c	1	0	0	24	20.8	31
RLTR26	39.2	53.2	56.1	109	114.3	99.4
RLTR44C	18.6	22	7.5	55	50.9	52.4
RLTR53B_Mm	10.3	30.3	11.2	61	47.8	63.1
RLTR45-int	75.2	66	66.4	187	100.8	128.3
RLTR10B2	50.5	51.4	49.5	92	114.3	97.3
IAPEY3C_LTR	49.5	32.1	33.6	83	85.2	83.4
LTR37-int	4.1	7.3	7.5	21	34.3	27.8
ERVB3_1-LTR_MM	6.2	11.9	2.8	22	37.4	32.1
LTR85a	15.5	22.9	13.1	50	46.8	42.8
MER121	30.9	38.5	21.5	93	66.5	51.3
RLTR41B	6.2	6.4	1.9	9	38.4	29.9
Charlie20a	16.5	39.4	26.2	50	56.1	59.9
MER96	25.8	21.1	12.2	48	35.3	44.9
LTR88b	28.9	21.1	16.8	45	44.7	46
ORR1F-int	25.8	21.1	21.5	28	70.7	47
RLTR50B	15.5	21.1	10.3	32	36.4	34.2
L1ME5	11.3	12.8	8.4	16	28.1	31
L4_B_Mam	23.7	21.1	9.3	30	57.1	25.7
MER57C2	10.3	17.4	4.7	22	31.2	22.4
Charlie11	11.3	8.3	24.3	24	35.3	33.1
RLTR9A2	11.3	11	13.1	25	12.5	35.3
RLTR34B_MM	604	623.8	511.2	182	195.3	181.7
RMER16C	100	88.1	73.8	43	31.2	40.6
RLTR13A3	60.8	107.3	132.7	42	34.3	49.2
MLT1F2-int	73.2	87.1	54.2	35	28.1	34.2
L1M2a	40.2	37.6	27.1	19	7.3	10.7
X7D_LINE	28.9	29.4	27.1	12	10.4	12.8
X6B_LINE	7.2	20.2	19.6	3	7.3	3.2
Tigger20a	35	32.1	26.2	9	16.6	18.2
MER34-int	22.7	20.2	15.9	14	0	4.3
X8_LINE	23.7	21.1	37.4	14	11.4	13.9
LTR85c	29.9	28.4	41.1	29	11.4	5.3
HERVL74-int	44.3	20.2	15.9	11	16.6	7.5

## Sheet: Bi-directional ERV transcripts
Bi-directional upregulated ERVs in WT MDF cells treated with ETO for 16 hrs						related to Fig. 5b
Gene ID	CT_1	CT_2	CT_3	ETO_1	ETO_2	ETO_3
Arthur1A	8.2	3.7	1.8	11.4	28.3	7.6
ERVB3_1-LTR_MM	6.1	12	2.7	22.9	36.4	32.6
ERVB4_3-LTR_MM	2	1.8	6.4	10.4	12.1	26.1
ERVB5_1-I_MM-int	119.3	108.7	102.5	271.3	210.6	266
IAPEY3-int	155	147.4	133.4	291	297.7	324.6
IAPEy-int	52	59	49.9	139.3	151.9	156.3
L1M3c	1	0	0	24.9	20.2	31.5
L1ME5	11.2	12.9	8.2	16.6	27.3	31.5
L4_B_Mam	23.5	21.2	9.1	31.2	55.7	26.1
LTR37-int	4.1	7.4	7.3	21.8	33.4	28.2
LTR88b	28.6	21.2	16.3	48.8	43.5	46.7
LTRIS4B	2	0.9	3.6	6.2	12.1	11.9
MER57C2	10.2	17.5	4.5	22.9	30.4	22.8
MER63C	95.9	92.1	72.6	484.3	572.1	540.7
MERVK26-int	128.5	131.7	118	480.2	350.3	390.8
ORR1F-int	25.5	21.2	20.9	29.1	68.8	47.8
ORSL	11.2	25.8	20.9	38.5	45.6	32.6
RLTR10B2	50	51.6	48.1	95.6	110.4	98.8
RLTR1B	351.8	361.2	374.8	876.1	952.7	1024.9
RLTR1B-int	652.7	647.7	666.1	2355.1	2423.9	2410.1
RLTR1F_Mm	47.9	35	35.4	144.5	142.8	137.9
RLTR41B	6.1	6.4	1.8	9.4	37.5	30.4
RLTR44-int	87.7	88.4	61.7	218.3	198.4	190
RLTR44D	15.3	12.9	16.3	107	79	58.6
RLTR44E	14.3	13.8	12.7	44.7	71.9	55.4
RLTR45-int	74.4	66.3	64.4	196.4	98.2	130.3
RLTR46A	4.1	1.8	0.9	36.4	38.5	31.5
RLTR50B	15.3	21.2	10	33.3	35.4	34.7
RLTR53B_Mm	10.2	30.4	10.9	63.4	46.6	64.1
Zaphod2	1	3.7	2.7	20.8	20.2	3.3
