# Supplementary material for: Sensing of endogenous retroviruses-derived RNA by ZBP1 triggers PANoptosis in DNA damage and contributes to toxic side effects of chemotherapy
Source: Cell Death Dis. 2024 Oct 27;15(10):779. doi: 10.1038/s41419-024-07175-7 (PMC11514216; doi:10.1038/s41419-024-07175-7)
Supplement: Supplementary file 3 — Supplementary Table 2 [file 41419_2024_7175_MOESM3_ESM.xlsx]

## Sheet: details of patients
Clinic information of CRC patients
NO.	sex	age	tissue	Histology type	Chemotherapy or not
1	F	58	colon	Adenocarcinoma	NO
2	M	60	colon	Adenocarcinoma	NO
3	M	82	colon	Adenocarcinoma	NO
4	M	71	colon	Adenocarcinoma	NO
5	F	55	colon	Adenocarcinoma	NO
6	M	69	colon	Adenocarcinoma	NO
7	M	80	colon	Adenocarcinoma	NO
8	F	50	colon	Adenocarcinoma	NO
9	M	49	colon	Adenocarcinoma	NO
10	M	51	colon	Adenocarcinoma	NO
11	F	60	colon	Adenocarcinoma	YES
12	M	60	colon	Adenocarcinoma	YES
13	M	60	colon	Adenocarcinoma	YES
14	M	49	colon	Adenocarcinoma	YES
15	M	60	colon	Adenocarcinoma	YES
16	F	57	colon	Adenocarcinoma	YES
17	F	48	colon	Adenocarcinoma	YES
18	M	76	colon	Adenocarcinoma	YES
19	M	42	colon	Adenocarcinoma	YES
20	F	68	colon	Adenocarcinoma	YES
